# Supplementary material for: External drivers of BOLD signal’s non-stationarity
Source: PLoS One. 2022 Sep 19;17(9):e0257580. doi: 10.1371/journal.pone.0257580 (PMC9484685; doi:10.1371/journal.pone.0257580)
Supplement: S1 Table — (XLSX) [file pone.0257580.s002.xlsx]

## Sheet: Sheet1
100206
101309
102513
104416
105620
110411
112314
120111
122620
127933
128127
131823
134021
135932
140117
148032
148941
151829
155938
156536
158035
164030
172130
172433
172534
173334
173435
173536
176542
176744
177645
177746
187345
187547
188448
189349
192136
194645
195445
200109
201111
201818
208327
209935
210011
217429
239944
250932
268850
270332
285345
285446
300618
309636
316633
316835
322224
351938
406836
432332
448347
479762
481951
500222
506234
524135
567052
567961
568963
571144
573451
579867
586460
598568
599065
616645
660951
663755
679568
709551
715647
720337
749058
751550
753150
789373
820745
833148
837560
872562
887373
899885
910443
932554
957974
959574
